# Supplementary material for: Current Practices in Data Analysis Procedures in Psychology: What Has Changed?
Source: Front Psychol. 2018 Dec 13;9:2558. doi: 10.3389/fpsyg.2018.02558 (PMC6300498; doi:10.3389/fpsyg.2018.02558)
Supplement: Supplementary file 1 [file Data_Sheet_1.xlsx]

## Sheet: JOURNALS DATA
Articles included in the study
Journal	Category	Year	Volumen	Issue	First page	Last page
Journal of Experimental Psychology-Applied	Applied	2017	23	1	1	14
Journal of Experimental Psychology-Applied	Applied	2017	23	1	15	28
Journal of Experimental Psychology-Applied	Applied	2017	23	1	29	46
Journal of Experimental Psychology-Applied	Applied	2017	23	1	47	58
Journal of Experimental Psychology-Applied	Applied	2017	23	1	59	70
Journal of Experimental Psychology-Applied	Applied	2017	23	1	85	99
Journal of Experimental Psychology-Applied	Applied	2017	23	1	71	84
Journal of Experimental Psychology-Applied	Applied	2017	23	1	100	113
Journal of Experimental Psychology-Applied	Applied	2017	23	2	115	127
Journal of Experimental Psychology-Applied	Applied	2017	23	2	128	137
Journal of Experimental Psychology-Applied	Applied	2017	23	2	138	157
Journal of Experimental Psychology-Applied	Applied	2017	23	2	158	179
Journal of Experimental Psychology-Applied	Applied	2017	23	2	180	190
Journal of Experimental Psychology-Applied	Applied	2017	23	2	191	203
Journal of Experimental Psychology-Applied	Applied	2017	23	2	204	215
Journal of Experimental Psychology-Applied	Applied	2017	23	2	216	229
Journal of Experimental Psychology-Applied	Applied	2017	23	3	231	239
Journal of Experimental Psychology-Applied	Applied	2017	23	3	240	262
Journal of Experimental Psychology-Applied	Applied	2017	23	3	263	277
Journal of Experimental Psychology-Applied	Applied	2017	23	3	278	292
Journal of Experimental Psychology-Applied	Applied	2017	23	3	293	300
Journal of Experimental Psychology-Applied	Applied	2017	23	3	301	319
Journal of Experimental Psychology-Applied	Applied	2017	23	3	320	335
Journal of Experimental Psychology-Applied	Applied	2017	23	3	336	353
Journal of Experimental Psychology-Applied	Applied	2017	23	3	354	368
Journal of Experimental Psychology-Applied	Applied	2017	23	4	369	385
Journal of Experimental Psychology-Applied	Applied	2017	23	4	386	402
Journal of Experimental Psychology-Applied	Applied	2017	23	4	403	416
Journal of Experimental Psychology-Applied	Applied	2017	23	4	417	432
Journal of Experimental Psychology-Applied	Applied	2017	23	4	433	446
Journal of Experimental Psychology-Applied	Applied	2017	23	4	447	459
Journal of Experimental Psychology-Applied	Applied	2017	23	4	460	473
Journal of Experimental Psychology-Applied	Applied	2017	23	4	474	483
Journal of Experimental Psychology-Applied	Applied	2017	23	4	484	499
Journal of Experimental Psychology-Applied	Applied	2018	24	1	3	17
Journal of Experimental Psychology-Applied	Applied	2018	24	2	207	221
British Journal of Clinical Psychology	Clinical	2017	56	1	1	15
British Journal of Clinical Psychology	Clinical	2017	56	1	16	32
British Journal of Clinical Psychology	Clinical	2017	56	1	33	52
British Journal of Clinical Psychology	Clinical	2017	56	1	53	68
British Journal of Clinical Psychology	Clinical	2017	56	1	69	83
British Journal of Clinical Psychology	Clinical	2017	56	1	84	102
British Journal of Clinical Psychology	Clinical	2017	56	1	103	113
British Journal of Clinical Psychology	Clinical	2017	56	2	115	129
British Journal of Clinical Psychology	Clinical	2017	56	2	130	148
British Journal of Clinical Psychology	Clinical	2017	56	2	149	159
British Journal of Clinical Psychology	Clinical	2017	56	2	160	171
British Journal of Clinical Psychology	Clinical	2017	56	2	172	188
British Journal of Clinical Psychology	Clinical	2017	56	3	213	234
British Journal of Clinical Psychology	Clinical	2017	56	3	235	252
British Journal of Clinical Psychology	Clinical	2017	56	3	253	272
British Journal of Clinical Psychology	Clinical	2017	56	3	273	285
British Journal of Clinical Psychology	Clinical	2017	56	3	286	302
British Journal of Clinical Psychology	Clinical	2017	56	3	303	309
British Journal of Clinical Psychology	Clinical	2017	56	3	310	328
British Journal of Clinical Psychology	Clinical	2017	56	3	329	346
British Journal of Clinical Psychology	Clinical	2017	56	4	357	371
British Journal of Clinical Psychology	Clinical	2017	56	4	372	387
British Journal of Clinical Psychology	Clinical	2017	56	4	408	430
British Journal of Clinical Psychology	Clinical	2017	56	4	431	442
British Journal of Clinical Psychology	Clinical	2017	56	4	443	457
British Journal of Clinical Psychology	Clinical	2017	56	4	458	473
British Journal of Clinical Psychology	Clinical	2017	56	4	474	478
British Journal of Clinical Psychology	Clinical	2018	57	1	1	17
British Journal of Clinical Psychology	Clinical	2018	57	1	18	41
British Journal of Clinical Psychology	Clinical	2018	57	1	42	58
British Journal of Clinical Psychology	Clinical	2018	57	1	82	98
British Journal of Clinical Psychology	Clinical	2018	57	1	99	115
British Journal of Clinical Psychology	Clinical	2018	57	1	116	130
British Journal of Clinical Psychology	Clinical	2016	55	4	414	428
British Journal of Clinical Psychology	Clinical	2016	55	4	371	386
British Journal of Clinical Psychology	Clinical	2016	55	4	401	413
Developmental Psychology	Developmental	2017	53	1	13	27
Developmental Psychology	Developmental	2017	53	1	63	76
Developmental Psychology	Developmental	2017	53	1	4	12
Developmental Psychology	Developmental	2017	53	2	340	352
Developmental Psychology	Developmental	2017	53	2	319	328
Developmental Psychology	Developmental	2017	53	2	222	236
Developmental Psychology	Developmental	2017	53	3	407	416
Developmental Psychology	Developmental	2017	53	3	587	596
Developmental Psychology	Developmental	2017	53	3	417	424
Developmental Psychology	Developmental	2017	53	4	713	730
Developmental Psychology	Developmental	2017	53	4	611	628
Developmental Psychology	Developmental	2017	53	4	629	641
Developmental Psychology	Developmental	2017	53	5	836	844
Developmental Psychology	Developmental	2017	53	5	815	825
Developmental Psychology	Developmental	2017	53	5	845	859
Developmental Psychology	Developmental	2017	53	6	1130	1141
Developmental Psychology	Developmental	2017	53	6	1142	1153
Developmental Psychology	Developmental	2017	53	6	1042	1062
Developmental Psychology	Developmental	2017	53	7	1330	1343
Developmental Psychology	Developmental	2017	53	7	1286	1299
Developmental Psychology	Developmental	2017	53	7	1242	1255
Developmental Psychology	Developmental	2017	53	8	1474	1493
Developmental Psychology	Developmental	2017	53	8	1522	1539
Developmental Psychology	Developmental	2017	53	8	1447	1461
Developmental Psychology	Developmental	2017	53	9	1643	1655
Developmental Psychology	Developmental	2017	53	9	1666	1679
Developmental Psychology	Developmental	2017	53	9	1694	1708
Developmental Psychology	Developmental	2017	53	10	1895	1911
Developmental Psychology	Developmental	2017	53	10	1826	1832
Developmental Psychology	Developmental	2017	53	10	1978	1994
Developmental Psychology	Developmental	2017	53	11	2078	2091
Developmental Psychology	Developmental	2017	53	11	2154	2169
Developmental Psychology	Developmental	2017	53	11	2066	2077
Developmental Psychology	Developmental	2017	53	12	2304	2318
Developmental Psychology	Developmental	2017	53	12	2340	2355
Developmental Psychology	Developmental	2017	53	12	2333	2339
British Journal of Educational Psychology	Educational	2017	87	1	1	15
British Journal of Educational Psychology	Educational	2017	87	1	16	31
British Journal of Educational Psychology	Educational	2017	87	1	32	42
British Journal of Educational Psychology	Educational	2017	87	1	43	56
British Journal of Educational Psychology	Educational	2017	87	1	57	74
British Journal of Educational Psychology	Educational	2017	87	1	75	89
British Journal of Educational Psychology	Educational	2017	87	1	90	107
British Journal of Educational Psychology	Educational	2017	87	1	108	122
British Journal of Educational Psychology	Educational	2017	87	2	127	145
British Journal of Educational Psychology	Educational	2017	87	2	146	169
British Journal of Educational Psychology	Educational	2017	87	2	170	186
British Journal of Educational Psychology	Educational	2017	87	2	187	204
British Journal of Educational Psychology	Educational	2017	87	2	205	223
British Journal of Educational Psychology	Educational	2017	87	2	224	240
British Journal of Educational Psychology	Educational	2017	87	2	255	272
British Journal of Educational Psychology	Educational	2017	87	2	273	287
British Journal of Educational Psychology	Educational	2017	87	2	288	308
British Journal of Educational Psychology	Educational	2017	87	3	309	327
British Journal of Educational Psychology	Educational	2017	87	3	328	344
British Journal of Educational Psychology	Educational	2017	87	3	345	364
British Journal of Educational Psychology	Educational	2017	87	3	365	382
British Journal of Educational Psychology	Educational	2017	87	3	383	407
British Journal of Educational Psychology	Educational	2017	87	3	408	421
British Journal of Educational Psychology	Educational	2017	87	3	422	437
British Journal of Educational Psychology	Educational	2017	87	3	438	455
British Journal of Educational Psychology	Educational	2017	87	3	456	477
British Journal of Educational Psychology	Educational	2017	87	3	478	495
British Journal of Educational Psychology	Educational	2017	87	4	630	646
British Journal of Educational Psychology	Educational	2017	87	4	664	682
British Journal of Educational Psychology	Educational	2017	87	4	558	572
British Journal of Educational Psychology	Educational	2017	87	4	647	663
British Journal of Educational Psychology	Educational	2017	87	4	590	605
British Journal of Educational Psychology	Educational	2017	87	4	573	589
British Journal of Educational Psychology	Educational	2017	87	4	518	534
British Journal of Educational Psychology	Educational	2017	87	4	700	721
British Journal of Educational Psychology	Educational	2017	87	4	722	737
Psychological Research-Psychologische Forschung	Experimental	2017	81	1	255	270
Psychological Research-Psychologische Forschung	Experimental	2017	81	1	271	277
Psychological Research-Psychologische Forschung	Experimental	2017	81	1	75	82
Psychological Research-Psychologische Forschung	Experimental	2017	81	1	119	130
Psychological Research-Psychologische Forschung	Experimental	2017	81	1	99	118
Psychological Research-Psychologische Forschung	Experimental	2017	81	1	13	23
Psychological Research-Psychologische Forschung	Experimental	2017	81	2	462	479
Psychological Research-Psychologische Forschung	Experimental	2017	81	2	399	406
Psychological Research-Psychologische Forschung	Experimental	2017	81	2	366	377
Psychological Research-Psychologische Forschung	Experimental	2017	81	2	415	431
Psychological Research-Psychologische Forschung	Experimental	2017	81	2	392	398
Psychological Research-Psychologische Forschung	Experimental	2017	81	2	432	444
Psychological Research-Psychologische Forschung	Experimental	2017	81	3	678	689
Psychological Research-Psychologische Forschung	Experimental	2017	81	3	611	628
Psychological Research-Psychologische Forschung	Experimental	2017	81	3	549	559
Psychological Research-Psychologische Forschung	Experimental	2017	81	3	653	663
Psychological Research-Psychologische Forschung	Experimental	2017	81	3	582	595
Psychological Research-Psychologische Forschung	Experimental	2017	81	3	549	559
Psychological Research-Psychologische Forschung	Experimental	2017	81	4	814	826
Psychological Research-Psychologische Forschung	Experimental	2017	81	4	709	720
Psychological Research-Psychologische Forschung	Experimental	2017	81	4	878	899
Psychological Research-Psychologische Forschung	Experimental	2017	81	4	795	805
Psychological Research-Psychologische Forschung	Experimental	2017	81	4	806	813
Psychological Research-Psychologische Forschung	Experimental	2017	81	4	827	839
Psychological Research-Psychologische Forschung	Experimental	2017	81	5	1020	1034
Psychological Research-Psychologische Forschung	Experimental	2017	81	5	910	924
Psychological Research-Psychologische Forschung	Experimental	2017	81	5	1004	1019
Psychological Research-Psychologische Forschung	Experimental	2017	81	5	990	1003
Psychological Research-Psychologische Forschung	Experimental	2017	81	5	1059	1071
Psychological Research-Psychologische Forschung	Experimental	2017	81	5	1072	1083
Psychological Research-Psychologische Forschung	Experimental	2017	81	6	1213	1223
Psychological Research-Psychologische Forschung	Experimental	2017	81	6	1201	1212
Psychological Research-Psychologische Forschung	Experimental	2017	81	6	1166	1177
Psychological Research-Psychologische Forschung	Experimental	2017	81	6	1264	1275
Psychological Research-Psychologische Forschung	Experimental	2017	81	6	1125	1134
Psychological Research-Psychologische Forschung	Experimental	2017	81	6	1152	1165
European Journal of Social Psychology	Social	2017	47	1	36	52
European Journal of Social Psychology	Social	2017	47	1	53	71
European Journal of Social Psychology	Social	2017	47	1	72	81
European Journal of Social Psychology	Social	2017	47	1	92	96
European Journal of Social Psychology	Social	2017	47	1	105	112
European Journal of Social Psychology	Social	2017	47	2	135	147
European Journal of Social Psychology	Social	2017	47	2	148	166
European Journal of Social Psychology	Social	2017	47	2	228	240
European Journal of Social Psychology	Social	2017	47	2	195	208
European Journal of Social Psychology	Social	2017	47	2	209	227
European Journal of Social Psychology	Social	2017	47	3	337	347
European Journal of Social Psychology	Social	2017	47	3	320	336
European Journal of Social Psychology	Social	2017	47	3	273	288
European Journal of Social Psychology	Social	2017	47	3	304	319
European Journal of Social Psychology	Social	2017	47	3	259	272
European Journal of Social Psychology	Social	2017	47	4	429	442
European Journal of Social Psychology	Social	2017	47	4	488	500
European Journal of Social Psychology	Social	2017	47	4	501	508
European Journal of Social Psychology	Social	2017	47	4	399	401
European Journal of Social Psychology	Social	2017	47	4	472	487
European Journal of Social Psychology	Social	2017	47	5	566	579
European Journal of Social Psychology	Social	2017	47	5	628	644
European Journal of Social Psychology	Social	2017	47	5	653	660
European Journal of Social Psychology	Social	2017	47	5	600	610
European Journal of Social Psychology	Social	2017	47	5	580	599
European Journal of Social Psychology	Social	2017	47	6	708	723
European Journal of Social Psychology	Social	2017	47	6	677	693
European Journal of Social Psychology	Social	2017	47	6	748	762
European Journal of Social Psychology	Social	2017	47	6	663	676
European Journal of Social Psychology	Social	2017	47	6	775	782
European Journal of Social Psychology	Social	2017	47	7	878	888
European Journal of Social Psychology	Social	2017	47	7	803	817
European Journal of Social Psychology	Social	2017	47	7	832	843
European Journal of Social Psychology	Social	2017	47	7	844	854
European Journal of Social Psychology	Social	2017	47	7	904	915
European Journal of Social Psychology	Social	2017	47	7	855	866
Psicothema	Multidisciplinary	2017	29	1	29	34
Psicothema	Multidisciplinary	2017	29	1	49	54
Psicothema	Multidisciplinary	2017	29	1	55	60
Psicothema	Multidisciplinary	2017	29	1	61	66
Psicothema	Multidisciplinary	2017	29	1	67	72
Psicothema	Multidisciplinary	2017	29	1	78	82
Psicothema	Multidisciplinary	2017	29	1	91	95
Psicothema	Multidisciplinary	2017	29	1	96	102
Psicothema	Multidisciplinary	2017	29	1	111	118
Psicothema	Multidisciplinary	2017	29	1	119	125
Psicothema	Multidisciplinary	2017	29	1	126	132
Psicothema	Multidisciplinary	2017	29	2	229	235
Psicothema	Multidisciplinary	2017	29	2	197	203
Psicothema	Multidisciplinary	2017	29	2	275	280
Psicothema	Multidisciplinary	2017	29	2	268	274
Psicothema	Multidisciplinary	2017	29	2	184	190
Psicothema	Multidisciplinary	2017	29	2	223	228
Psicothema	Multidisciplinary	2017	29	2	241	246
Psicothema	Multidisciplinary	2017	29	2	178	183
Psicothema	Multidisciplinary	2017	29	3	329	334
Psicothema	Multidisciplinary	2017	29	3	323	328
Psicothema	Multidisciplinary	2017	29	3	408	413
Psicothema	Multidisciplinary	2017	29	3	421	428
Psicothema	Multidisciplinary	2017	29	3	341	345
Psicothema	Multidisciplinary	2017	29	3	335	340
Psicothema	Multidisciplinary	2017	29	3	370	377
Psicothema	Multidisciplinary	2017	29	3	346	351
Psicothema	Multidisciplinary	2017	29	3	364	369
Psicothema	Multidisciplinary	2017	29	4	577	583
Psicothema	Multidisciplinary	2017	29	4	469	474
Psicothema	Multidisciplinary	2017	29	4	490	495
Psicothema	Multidisciplinary	2017	29	4	475	481
Psicothema	Multidisciplinary	2017	29	4	558	562
Psicothema	Multidisciplinary	2017	29	4	527	532
Psicothema	Multidisciplinary	2017	29	4	453	561
Psicothema	Multidisciplinary	2017	29	4	496	501
Health Psychology	Psychology	2017	36	1	35	44
Health Psychology	Psychology	2017	36	1	91	100
Health Psychology	Psychology	2017	36	1	73	81
Health Psychology	Psychology	2017	36	2	169	178
Health Psychology	Psychology	2017	36	2	122	132
Health Psychology	Psychology	2017	36	2	152	159
Health Psychology	Psychology	2017	36	3	206	214
Health Psychology	Psychology	2017	36	3	270	279
Health Psychology	Psychology	2017	36	3	226	235
Health Psychology	Psychology	2017	36	4	299	308
Health Psychology	Psychology	2017	36	4	392	401
Health Psychology	Psychology	2017	36	4	309	319
Health Psychology	Psychology	2017	36	5	477	485
Health Psychology	Psychology	2017	36	5	486	492
Health Psychology	Psychology	2017	36	5	458	467
Health Psychology	Psychology	2017	36	6	529	537
Health Psychology	Psychology	2017	36	6	598	608
Health Psychology	Psychology	2017	36	6	549	559
Health Psychology	Psychology	2017	36	7	673	681
Health Psychology	Psychology	2017	36	7	704	712
Health Psychology	Psychology	2017	36	7	713	720
Health Psychology	Psychology	2017	36	8	721	728
Health Psychology	Psychology	2017	36	8	779	786
Health Psychology	Psychology	2017	36	8	819	827
Health Psychology	Psychology	2017	36	9	881	889
Health Psychology	Psychology	2017	36	9	848	851
Health Psychology	Psychology	2017	36	9	916	926
Health Psychology	Psychology	2017	36	10	947	954
Health Psychology	Psychology	2017	36	10	977	986
Health Psychology	Psychology	2017	36	10	996	1005
Health Psychology	Psychology	2017	36	11	1083	1091
Health Psychology	Psychology	2017	36	11	1026	1033
Health Psychology	Psychology	2017	36	11	1059	1064
Health Psychology	Psychology	2017	36	12	1126	1134
Health Psychology	Psychology	2017	36	12	1181	1185
Health Psychology	Psychology	2017	36	12	1195	1206
